# Supplementary material for: A Large Sample Retrospective Study on the Distinction of Voriconazole Concentration in Asian Patients from Different Clinical Departments
Source: Pharmaceuticals (Basel). 2021 Nov 29;14(12):1239. doi: 10.3390/ph14121239 (PMC8705093; doi:10.3390/ph14121239)
Supplement: Supplementary file 1 [file pharmaceuticals-14-01239-s001.zip]

Archive with 2 entries (2 files):
- pharmaceuticals-1432579 suppl-1126.pdf
- raw data.sav
